# Supplementary material for: PEDOT Films Doped with Titanyl Oxalate as Chemiresistive and Colorimetric Dual-Mode Sensors for the Detection of Hydrogen Peroxide Vapor
Source: Sensors (Basel). 2023 Mar 14;23(6):3120. doi: 10.3390/s23063120 (PMC10051208; doi:10.3390/s23063120)
Supplement: Supplementary file 1 [file sensors-23-03120-s001.zip]

Archive with 1 entries (1 files):
- sensors-2271538-supplementary.pdf
